# Supplementary material for: Surveillance of cfDNA Hot Spot Mutations in NSCLC Patients during Disease Progression
Source: Int J Mol Sci. 2023 Apr 9;24(8):6958. doi: 10.3390/ijms24086958 (PMC10138687; doi:10.3390/ijms24086958)
Supplement: Supplementary file 1 [file ijms-24-06958-s001.zip]

Archive with 3 entries (2 files):
- ijms-2219671-supplementary/
- ijms-2219671-supplementary/Supplementary Table S1.xlsx
- ijms-2219671-supplementary/Supplementary Table S2.xlsx
