# Supplementary material for: Surveillance of cfDNA Hot Spot Mutations in NSCLC Patients during Disease Progression
Source: Int J Mol Sci. 2023 Apr 9;24(8):6958. doi: 10.3390/ijms24086958 (PMC10138687; doi:10.3390/ijms24086958)
Supplement: Supplementary file 1 [file ijms-24-06958-s001.zip › ijms-2219671-supplementary/Supplementary Table S1.xlsx]

## Sheet: Before treatment
Gene	CDS mutation	AA mutation	COSMIC ID	NCBI db SNP ID	COSMIC/NCBI db classification	PROVEAN/SIFT classification	Classification used in the present work	Number of affected patients before treatment (T0)	Number of affected patients after treatment (T1)	Number of affected patients during progression (TX)	Patient No
											1			2			3	4		5		6	7			8	9		10	11	12		13		14	15		16	17	18		19	20		21		22		23
											Before	After	Progression	Before	After	Progression	Before	Before	Progression	Before	Progression	Before	Before	After	Progression	Before	Before	After	Before	Before	Before	After	Before	Progression	Before	Before	Progression	Before	Before	Before	After	Before	Before	Progression	Before	After	Before	Progression	Before
											Variant allele frequency (%) / ctDNA molecule count / mL plasma (m/ml)
KRAS	c.20T>C	p.V7A	COSM10003510		pathogenic	deleterious/damaging	pathogenic	18	5	8	9.76 / 89.31	8.19 / 259.37	6.30 / 129.21	5.66 / 106.40	5.05 / 51.77	4.19 / 91.98	4.12 / 10.54	8.52 / 235.41	6.11 / 184.26			12.70 / 220.59							6.25 / 66.60	5.48 / 66.56			1.94 / 35.05	2.76 / 23.64				0.78 / 7.67	0.48 / 35.81		3.44 / 52.06		2.10 / 40.81	2.37 / 56.72
KRAS	c.34G>T	p.G12C	COSM516	rs121913530	pathogenic	deleterious/damaging	pathogenic	2		2									0.37 / 11.10																								4.81 / 93.81	20.81 / 498.99
KRAS	c.35G>T	p.G12V	COSM520	rs121913529	pathogenic	deleterious/damaging	pathogenic	1		1
KRAS	c.38_39delGCinsTT	p.G13V	COSM12721	rs112445441	pathogenic	deleterious/damaging	pathogenic	1																																							14.25 / 384.68
KRAS	c.43G>A	p.G15S	COSM538		pathogenic	deleterious/damaging	pathogenic	18	5	8	9.76 / 89.31	8.19 / 259.37	6.30 / 129.21	5.66 / 106.40	5.05 / 51.77	4.19 / 91.98	4.12 / 10.54	8.52 / 235.41	6.11 / 184.26			12.70 / 220.59							6.25 / 66.60	5.48 / 66.56			1.94 / 35.05	2.76 / 23.64				0.78 / 7.67	0.48 / 35.81		3.44 / 52.06		2.10 / 40.81	2.37 / 56.72
KRAS	c.176C>G	p.A59G	COSM28518	rs104886029	pathogenic	deleterious/damaging	pathogenic	1																					1.10 / 17.76
KRAS	c.183A>C	p.Q61H	COSM554	rs17851045	pathogenic	deleterious/damaging	pathogenic	1		1
ALK	c.3360-2A>GA	Intron				splice site disrupted	pathogenic	3	5	5									0.28 / 7.77					1.74 / 15.39										0.46 / 4.48			0.74 / 13.57				0.25 / 4.14							0.24 / 2.66
ALK	c.3375C>A	p.(=)	COSM5351767	rs3795850	neutral/benign	neutral/tolerated	benign	11	3	5												50.40 / 770.56	48.95 / 1646.40	44.46 / 394.16	49.85 / 1754.40				51.32 / 1232.10									46.95 / 420.38		0.14 / 1.73	47.34 / 784.30	49.92 / 894.85			50.14 / 459.69	49.64 / 534.63			48.62 / 1652.53
ALK	c.3451-38G>CG	Intron				neutral/tolerated	benign	1																									0.28 / 4.89
TP53	c.375+4A>GA	Intron				splice site disrupted	pathogenic	1			0.27 / 3.48
TP53	c. 460_463del	p.G154fs	COSM6022493	rs1567553658	pathogenic	deleterious	pathogenic	1
TP53	c.473G>A	p.R158H	COSM10690	rs587782144	pathogenic	deleterious/damaging	pathogenic			1
TP53	c.519G>A	p.(=)	COSM44517		neutral/likely benign	neutral/tolerated	benign	1
TP53	c.523C>T	p.R175C	COSM43680	rs138729528	pathogenic/likely pathogenic	deleterious/damaging	pathogenic	1		1
TP53	c.533A>C	p.H178P	COSM44215	rs1555526004	pathogenic/likely pathogenic	deleterious/damaging	pathogenic	1		1								0.54 / 13.11	0.86 / 17.76
TP53	c.542G>C	p.R181P	COSM45046		pathogenic	deleterious/damaging	pathogenic	1									13.53 / 24.83
TP53	c.610G>T	p.E204*	COSM10804	rs2073336758	neutral/pathogenic	deleterious	benign	1		1										2.38 / 60.69	9.44 / 973.25
TP53	c.614_645delATTTGGATGACAGAAACACTTTTCGACATAGT	p.Y205fs				deleterious	pathogenic			1																								2.86 / 18.75
TP53	c.637C>T	p.R213*	COSM10654	rs397516436	pathogenic	deleterious	pathogenic	1		1
TP53	c.646G>A	p.V216M	COSM10667	rs730882025	pathogenic/conflicting interpretations of pathogenicity	deleterious/damaging	pathogenic			1
TP53	c.672G>A	p.(=)	COSM44754	rs267605076	pathogenic	neutral/tolerated	pathogenic	1																											19.31 / 83.22
TP53	c.711G>A	p.M237I	COSM10834	rs587782664	pathogenic	deleterious/damaging	pathogenic			1
TP53	c.722C>G	p.S241C	COSM10709	rs28934573	pathogenic/likely pathogenic	deleterious/damaging	pathogenic	1
TP53	c.725G>A	p.C242Y	COSM10646	rs121912655	pathogenic	deleterious/damaging	pathogenic	1		1																										6.7 / 106.20	22.89 / 388.22
TP53	c.747G>T	p.R249S	COSM10817	rs28934571	neutral/conflicting interpretations of pathogenicity	deleterious/damaging	pathogenic	1
TP53	c.839G>C	p.R280T	COSM10724	rs121912660	pathogenic/uncertain significance​	deleterious/damaging	pathogenic	1
PIK3CA	c.1624G>A	p.E542K	COSM760	rs121913273	pathogenic	neutral/damaging	pathogenic	2																																		0.68 / 12.10
PIK3CA	c.1634A>C	p.E545A	COSM12458	rs121913274	pathogenic	deleterious/damaging	pathogenic	10	1	2	0.22 / 2.09	0.38 / 15.23		0.41 / 7.38			0.42 / 1.29	0.66 / 22.80	0.28 / 8.88	0.37 / 11.31		0.44 / 8.17	0.17 / 6.40			0.21 / 3.64	0.32 / 23.63
PIK3CA	c.3140A>G	p.H1047R	COSM7133510	rs121913279	pathogenic	neutral/damaging	pathogenic			1																								3.65 / 33.82
MAP2K1	c.354G>T	p.(=)				neutral/tolerated	benign	7			0.43 / 5.21			0.30 / 6.15			0.28 / 0.75	0.18 / 5.70				0.31 / 5.59				0.21 / 3.12	0.29 / 19.46
MAP2K1	c.589C>A	p.L197I				neutral/damaging	benign			1																											0.23 / 4.72
MAP2K1	c.596A>G	p.N199S		rs1262046641		deleterious/damaging	pathogenic			1																											0.23 / 4.72
MAP2K1	c.622G>A	p.D208N				deleterious/damaging	pathogenic			1																											0.23 / 4.72
EGFR	c.2236_2250delGAATTAAGAGAAGCA	p.E746_A750del	COSM6225	rs727504233	pathogenic	deleterious	pathogenic	1																																		2.10 / 39.60
EGFR	c.2308_2309insTGGCCAGCG	p.M766_A767insASV				deleterious	pathogenic	1	2	1				3.79 / 81.80	12.54 / 203.58	32.21 / 1230.05
EGFR	c.2508C>T	p.(=)	COSM85893	rs2229066	neutral/benign	neutral/tolerated	benign	3		1				49.39 / 822.26												49.39 / 695.24
EGFR	c.2573T>G	p.L858R	COSM6224	rs121434568	pathogenic/drug response	deleterious/damaging	pathogenic	1		1										17.21 / 412.93	51.24 / 9169.76
MET	c.3029C>T	p.T1010I	COSM707	rs56391007	pathogenic/conflicting interpretations of pathogenicity	neutral/damaging	pathogenic	4	2	2				50.53 / 557.19	51.24 / 252.74	49.24 / 546.77													50.45 / 1223.22									50.40 / 244.26			48.12 / 523.48		50.04 / 576.11	44.92 / 565.16
BRAF	c.1799T>A	p.V600E	COSM476	rs113488022	pathogenic	deleterious/damaging	pathogenic	1		1
* show in black are pathogenic gene variants/INDELS and in grey - benign
** cfDNA load was calculated according to definition in Kruger et al., 2019
***Sample collection time points: before - before treatment; after - after treatment; progression - confirmed progression
[truncated: 33 more columns]
