# Supplementary material for: Surveillance of cfDNA Hot Spot Mutations in NSCLC Patients during Disease Progression
Source: Int J Mol Sci. 2023 Apr 9;24(8):6958. doi: 10.3390/ijms24086958 (PMC10138687; doi:10.3390/ijms24086958)
Supplement: Supplementary file 1 [file ijms-24-06958-s001.zip › ijms-2219671-supplementary/Supplementary Table S2.xlsx]

## Sheet: Cox regression
PROGRESSION-FREE SURVIVAL
Covariate		Univariate analysis		Multivariate analyses (backward)
				Separately		Altogether
		HR (95% CI)	P-value	HR (95% CI)	P-value	HR (95% CI)	P-value
Categorical variables	Gene mutational status (KRAS vs N/A)	1.45 (0.63-3.34)	0.389			4.17 (1.12-15.46)	0.0338
	Gene mutational status (ALK vs N/A)	0.54 (0.13-2.32)	0.414
	Gene mutational status (TP53 vs N/A)	2.58 (1.03-6.43)	0.043	7.57 (2.07-27.68)	0.0023	29.19 (4.18-203.64)	0.0007
	Gene mutational status (PIK3CA vs N/A)	1.14 (0.47-2.76)	0.777
	Gene mutational status (KRAS+PIK3CAvs N/A)	1.50 (0.56-4.03)	0.426	0.13 (0.02-0.67)	0.0151
	Gene mutational status (KRAS+TP53 vs N/A)	1.15 (0.34-3.86)	0.824			0.01 (0.00-0.19)	0.0011
	cfDNA load (high vs low)	2.37 (1.04-5.42)	0.0415	2.35 (0.99-5.58)	0.0546
Clinico-pathological	Gender (male vs female)	0.76 (0.31-1.84)	0.5388
	Age (<63 vs >=63 years)	1.09 (0.46-2.57)	0.8422
	pTNM stage (III-IV vs Ib-II)	3.84 (1.13-13.05)	0.0322	5.09 (1.16-22.44)	0.0324	5.12 (1.11-23.63)	0.0375
	Histology (adenocarcinoma vs squamous)	0.51 (0.19-1.36)	0.1797
OVERALL SURVIVAL
Covariate		Univariate analysis		Multivariate analyses (backward)
				Separately		Altogether
		HR (95% CI)	P-value	HR (95% CI)	P-value	HR (95% CI)	P-value
Categorical variables	Gene mutational status (KRAS vs N/A)	0.87 (0.41-1.84)	0.713
	Gene mutational status (ALK vs N/A)	0.21 (0.03-1.57)	0.1315
	Gene mutational status (TP53 vs N/A)	3.68 (1.62-8.35)	0.0019	3.68 (1.62-8.35)	0.0019	4.19 (1.65- 10.66)	0.0028
	Gene mutational status (PIK3CA vs N/A)	1.07 (0.47-2.45)	0.8701
	Gene mutational status (KRAS+PIK3CAvs N/A)	1.17 (0.44-3.07)	0.7582
	Gene mutational status (KRAS+TP53 vs N/A)	1.92 (0.72-5.12)	0.1935
	cfDNA load (high vs low)	1.12 (0.52-2.40)	0.7808
Clinico-pathological	Gender (male vs female)	1.06 (0.45-2.51)	0.8945
	Age (<63 vs >=63 years)	1.00 (0.46-2.19)	0.9976
	pTNM stage (III-IV vs Ib-II)	4.75 (1.40-16.10)	0.0127	5.19 (1.19-22.68)	0.0295
	Histology (adenocarcinoma vs squamous)	0.67 (0.28-1.61)	0.3716
KRAS, Kirsten rat sarcoma; ALK, anaplastic lymphoma kinase;
